# Supplementary material for: Nontypeable Haemophilus influenzae P5 Binds Human C4b-Binding Protein, Promoting Serum Resistance
Source: J Immunol. 2021 Sep 15;207(6):1566–77. doi: 10.4049/jimmunol.2100105 (PMC8428749; doi:10.4049/jimmunol.2100105)
Supplement: Data Supplement [file JI_2100105.zip]

Archive with 2 entries (2 files):
- JI_2100105_Supplemental_1.pdf
- manifest.xml
